# Supplementary material for: Genome-wide identification and expression analysis of two-component system genes in sweet potato (Ipomoea batatas L.)
Source: Front Plant Sci. 2023 Jan 12;13:1091620. doi: 10.3389/fpls.2022.1091620 (PMC9878860; doi:10.3389/fpls.2022.1091620)
Supplement: Supplementary file 1 [file DataSheet_1.zip]

Archive with 11 entries (11 files):
- Supplementary Table S1. Forward and reverse primers used in the qRT-PCR gene expression studies.doc
- Supplementary Table S10. Segmental duplicated TCS genes Ipomoea batatas and Ipomoea triloba.docx
- Supplementary Table S11. Summary of abiotic-stress related and hormone related cis-elements in the putative promoter regions of TCS genes.xls
- Supplementary Table S2. Forward and reverse primers used in yeast-two hybrid assays.doc
- Supplementary Table S3. TCS proteins in Ipomoea batatas.docx
- Supplementary Table S4. TCS proteins in Ipomoea trifida.docx
- Supplementary Table S5. TCS proteins in Ipomoea triloba.docx
- Supplementary Table S6. TCS proteins in Ipomoea nil.docx
- Supplementary Table S7. Ka, Ks calculation and divergent time of the segmental duplicated TCS gene pairs in Ipomoea batatas.docx
- Supplementary Table S8. Distribution of tandem duplicated TCS gene pairs in Ipomoea batatas.docx
- Supplementary Table S9. Segmental duplicated TCS genes Ipomoea batatas and Ipomoea trifida.docx
