# Supplementary material for: Genome-wide identification and expression analysis of two-component system genes in sweet potato (Ipomoea batatas L.)
Source: Front Plant Sci. 2023 Jan 12;13:1091620. doi: 10.3389/fpls.2022.1091620 (PMC9878860; doi:10.3389/fpls.2022.1091620)
Supplement: Supplementary file 1 [file DataSheet_1.zip › Supplementary Table S11. Summary of abiotic-stress related and hormone related cis-elements in the putative promoter regions of TCS genes.xls]

## Sheet: Supplementary Table S2
Table S11. Summary of abiotic-stress related and hormone related cis-elements in the putative promoter regions of TCS genes in Ipomoea batatas.
Gene name	Gene Locus	MYBR	MYCR	G-box	T/G box	ABRE	LTR	MBS	TC-rich repeats	WUN motif	AUXRR-core	TGA-box	TGA-element	ERE	GARE-motif	P-box	TATC-box	CGTCA-motif	TGACG-motif	TCA-element	motif II B	SARE
IbHK1a	g423	8	2	2		2		1						1
IbHK1b	g29410	3	3							1	2			2			1	3
IbHK2a	g54785	4	1					3							1					1
IbHK2b	g59045	3	2	1		3		3	1				1	1	1			1	1	1
IbHK3	g39874	6	3	3		5		2		1								1	1	1
IbHK4	g50268	4	4	3		4		1							1	1		1	1
IbHK5	g50349	4	3	1		1			2					1		2				1
IbCKI1	g12703	2	2	1		3								2		2
IbETR1	g43417	7	2					2						1						2
IbERS1	g5501	2	1	3		3				4				1
IbHKL1	g25719	1	2	1		1				1				2		1		1	1	3
IbHKL2	g8401	3	4	2		3		1						1				1	1	1
IbHKL3	g8333	1	4	2		3		1						1				1	1
IbHKL4	g13146	5	5							2
IbHKL5	g13882	2	3	1		3		1						1				2	2	1
IbHKL6	g22825	1	4	1						1				1		1
IbHKL7	g59038	8	2					2										2	2
IbHKL8	g37417	3	4					1					1	1		1		1	1	3
IbHKL9	g41655	7	5	2		2	1	1										3
IbHKL10	g13495	4		1		4		1		2	1							1	1	1
Gene name	Gene Locus	MYBR	MYCR	G-box	T/G box	ABRE	LTR	MBS	TC-rich repeats	WUN motif	AUXRR-core	TGA-box	TGA-element	ERE	GARE-motif	P-box	TATC-box	CGTCA-motif	TGACG-motif	TCA-element	motif II B	SARE
IbHP1	g13370	7				3												1	1	3
IbHP2	g9509	4	3	1		2		1						2				1	2
IbHP3	g5431	5	3					2					1	1						1
IbHP4	g21441	2	5				2			1			2	1
IbHP5	g61029	1	4	3		1			1	2		2		1				4	4
IbHP6	g51309	6	2		1	1				1		1			1			1	1
IbHP7	g12777	3	2			1							1	5				1	1
IbHP8	g34846	2	2			1							1	3						1
IbHP9	g63864	1	2				1	1	1	1				9
IbHP10	g20059	3	4	2		2	1		2					1						2
IbHP11	g20101	2	3
Gene name	Gene Locus	MYBR	MYCR	G-box	T/G box	ABRE	LTR	MBS	TC-rich repeats	WUN motif	AUXRR-core	TGA-box	TGA-element	ERE	GARE-motif	P-box	TATC-box	CGTCA-motif	TGACG-motif	TCA-element	motif II B	SARE
IbRR1	g12608	7		2		2			1	1										3	3	1
IbRR2	g12082	8	2				1		1				1		2					2
IbRR3	g47182	8	2	3		2		2		1			1			2				2
IbRR4	g33858	3	4	1		1							1	2				1	1
IbRR5	g53645	7	2			1		2	1	2						1	1	2	1
IbRR6	g20447	2	2	1		2			1	2			2						1	2
IbRR7	g3932	1	1			2		1						1				4	4	1
IbRR8	g3934	1	1			2		1					1	1				4	4
IbRR9	g3935	5	4			2	1	1	2				1	2				3	3	2
IbRR10	g8841	8	2			1			1					1	1					1
IbRR11	g30555	9	3			1		4						1	1					2
IbRR12	g30557	3	2	3		3	1			2	1				1	1			2
IbRR13	g42973	7	1					1		1				2		1				3
IbRR14	g42966	6	3					1		1				2		1				2
IbRR15	g58574	4	5	1		1												2	2	1
IbRR16	g55375	4	5	1		1												2		1
IbRR17	g24894	2	1	2		3														1
IbRR18	g24753	2	5						1				1							1
IbRR19	g5095	3	2	1		1				2				1				4
IbRR20	g16498		6	1		1				1						2				1
IbRR21	g47091	3	1	1		1								1						2
IbRR22	g26505	2	8	3		5				2			1					2	2	1
IbRR23	g22427	4	6				1		1										2			1
IbRR24	g22235	4	6				1		1									2	2			1
IbRR25	g13465	1	2				2		1					1			1
IbRR26	g6082	1	3			1				2								1	1
IbRR27	g50246	5	4	1		2			1											1
IbRR28	g50506	6	1					1		2					1		1
IbRR29	g49840	3	3			1								3	1
IbRR30	g25313	4	2	6		6		1						1		1		1	1
IbRR31	g20553	1	2	1		2								4				1	1	1
IbRR32	g20548	3	2					2		1			1	1				5	5	1
IbRR33	g33222	1	2	1		2	2		2	2			1	2		1			2	1
IbRR34	g34928	4	3				1				1								1
IbRR35	g34926	7	2			1				1				4				3	3
IbRR36	g34929	2	1			1	1			2						1
IbRR37	g33149	4	3				2							1				1	1
IbRR38	g33158	1	2	1		2	2		1	2			1	2		1		2		1
IbRR39	g33229	3	1				1							1				1	1
IbPRR1	g53330	1	2	1		1	1							1		1		2	2	1
IbPRR2	g59988	6	2	1		2	1	1							1					1
IbPRR3	g30584	5	5	2		2										1	1	1	1	2
IbPRR4	g8789	3	2	3		3	2	1						1	1			2	2
IbPRR5	g31109	3	3	6		7				2			2		1		1	3	3
IbPRR6	g871	7		3		4		1	2					1		1				1
IbPRR7	g20699	4	3	5		6	2			1				5		1		2	2	1
IbPRR8	g27243	6	6	2		2				1				2				1	1	1
IbPRR9	g27036	6	6	2						1				2				1	1	1
IbPRR10	g38332		3	1																1
IbPRR11	g15212	1	3				2
IbPRR12	g20841	4	1	1		2		2						2			1
IbPRR13	g61530		2											4				3	3
IbPRR14	g61529	2	2											3				1
IbPRR15	g56632	1	2						3	1
IbPRR16	g56635	1	5				1						2	5					2
IbPRR17	g56637	1	5				1						2	5				2	2
IbPRR18	g6428	4	1	1		1		1	1					2					1
IbPRR19	g35948	4	3										1
IbPRR20	g41064		2							1				7						1
	MYBR:cis-acting element involved in drought stress and ABA responsiveness
	MYCR:cis-acting element involved in drought stress and ABA responsiveness
	G-box:cis-acting element involved in dehydration stress
	T/G box:cis-acting element involved in cold and dehydration stresses
	ABRE:cis-acting element involved in ABA responsiveness
	LTR:cis-acting element involved in low-temperature responsiveness
	MBS:MYB binding site involved in drought-inducibility
	TC-rich repeats:cis-acting element involved in defense and stress responsiveness
	WUN motif:wound-responsive element
	AUXRR-core:cis-acting regulatory element involved in auxin responsiveness
	TGA-box:part of an auxin-responsive element
	TGA-element:auxin-responsive element
	ERE:ethylene-responsive element
	GARE-motif:gibberellin-responsive element
	P-box:gibberellin-responsive element
	TATC-box:cis-acting element involved in gibberellin-responsiveness
	motif II b:abscisic acid responsive element
	CGTCA-motif:cis-acting regulatory element involved in the MeJA-responsiveness
	TGACG-motif:cis-acting regulatory element involved in the MeJA-responsiveness
	TCA-element:cis-acting element involved in salicylic acid responsiveness
	SARE:cis-acting element involved in salicylic acid responsiveness
