# Supplementary material for: Genome-wide identification and expression analysis of two-component system genes in sweet potato (Ipomoea batatas L.)
Source: Front Plant Sci. 2023 Jan 12;13:1091620. doi: 10.3389/fpls.2022.1091620 (PMC9878860; doi:10.3389/fpls.2022.1091620)
Supplement: Supplementary file 2 [file DataSheet_2.zip]

Archive with 4 entries (4 files):
- Supplementary Dataset 2. Protein sequences of TCS members in Ipomoea trifida.docx
- Supplementary Dataset 3. Protein sequences of TCS members in Ipomoea trilobal.docx
- Supplementary Dataset 4. Protein sequences of TCS members in Ipomoea nil.docx
- Supplementary Dataset 1. DNA, CDS, protein sequences and promoter regions of TCS members in Ipomoea batatas.docx
